# Supplementary material for: Similar Transcriptomic Responses to Early and Late Drought Stresses Produce Divergent Phenotypes in Sunflower (Helianthus annuus L.)
Source: Int J Mol Sci. 2023 May 27;24(11):9351. doi: 10.3390/ijms24119351 (PMC10253505; doi:10.3390/ijms24119351)
Supplement: Supplementary file 1 [file ijms-24-09351-s001.zip]

Archive with 1 entries (1 files):
- ijms-2416501-supplementary.pdf
